# Supplementary material for: A new species of Paracreptotrema (Digenea, Plagiorchiformes, Allocreadiidae) infecting two species of poeciliids in Río Malila of the Río Pánuco basin, Hidalgo, México, with a key to the species of the genus
Source: Zookeys. 2015 Feb 16;(482):55–66. doi: 10.3897/zookeys.482.8144 (PMC4337220; doi:10.3897/zookeys.482.8144)
Supplement: XML Treatment for Paracreptotrema [file zookeys.482.8144-treatment1.xml]

<!DOCTYPE tp:taxon-treatment
  PUBLIC "-//TaxonX//DTD Taxonomic Treatment Publishing DTD v0 20100105//EN" "tax-treatment-NSO.dtd">
<tp:taxon-treatment xmlns:tp="http://www.plazi.org/taxpub"><tp:treatment-meta><kwd-group><label>Taxon classification</label><kwd><named-content content-type="kingdom">Animalia</named-content></kwd><kwd><named-content content-type="order">Plagiorchiida</named-content></kwd><kwd><named-content content-type="family">Allocreadiidae</named-content></kwd></kwd-group><mixed-citation publication-type="journal"><person-group><name><surname>Bautista-Hernández</surname><given-names>Christian E.</given-names></name><name><surname>Monks</surname><given-names>Scott</given-names></name><name><surname>Pulido-Flores</surname><given-names>Griselda</given-names></name><name><surname>Miranda</surname><given-names>Rafael</given-names></name></person-group><article-title>A new species of <italic><tp:taxon-name><tp:taxon-name-part taxon-name-part-type="genus">Paracreptotrema</tp:taxon-name-part></tp:taxon-name></italic> (<tp:taxon-name><tp:taxon-name-part taxon-name-part-type="subclass">Digenea</tp:taxon-name-part></tp:taxon-name>, <tp:taxon-name><tp:taxon-name-part taxon-name-part-type="order">Plagiorchiformes</tp:taxon-name-part></tp:taxon-name>, <tp:taxon-name><tp:taxon-name-part taxon-name-part-type="family">Allocreadiidae</tp:taxon-name-part></tp:taxon-name>) infecting two species of poeciliids in Río Malila of the Río Pánuco basin, Hidalgo, México, with a key to the species of the genus</article-title><source>Zookeys</source><day>16</day><month>2</month><year>2015</year><volume>2015</volume><issue>482</issue><fpage>55</fpage><lpage>66</lpage><pub-id pub-id-type="doi">10.3897/zookeys.482.8144</pub-id></mixed-citation></tp:treatment-meta><tp:nomenclature><label>Genus</label><tp:taxon-name>
                            <tp:taxon-name-part taxon-name-part-type="genus">Paracreptotrema</tp:taxon-name-part>
                        </tp:taxon-name><tp:taxon-authority>Choudhury, Pérez-Ponce de León, Brooks &amp; Daverdin, 2006</tp:taxon-authority></tp:nomenclature><tp:treatment-sec sec-type="Type species"><title>Type species.</title><p><italic><tp:taxon-name><tp:taxon-name-part taxon-name-part-type="genus">Paracreptotrema</tp:taxon-name-part> <tp:taxon-name-part taxon-name-part-type="species">blancoi</tp:taxon-name-part></tp:taxon-name></italic> Choudhury, Pérez-Ponce de León, Brooks &amp; Daverdin, 2006</p></tp:treatment-sec></tp:taxon-treatment>
