# Supplementary material for: A new species of Paracreptotrema (Digenea, Plagiorchiformes, Allocreadiidae) infecting two species of poeciliids in Río Malila of the Río Pánuco basin, Hidalgo, México, with a key to the species of the genus
Source: Zookeys. 2015 Feb 16;(482):55–66. doi: 10.3897/zookeys.482.8144 (PMC4337220; doi:10.3897/zookeys.482.8144)
Supplement: XML Treatment for Paracreptotrema rosenthali [file zookeys.482.8144-treatment2.xml]

<!DOCTYPE tp:taxon-treatment
  PUBLIC "-//TaxonX//DTD Taxonomic Treatment Publishing DTD v0 20100105//EN" "tax-treatment-NSO.dtd">
<tp:taxon-treatment xmlns:tp="http://www.plazi.org/taxpub"><tp:treatment-meta><kwd-group><label>Taxon classification</label><kwd><named-content content-type="kingdom">Animalia</named-content></kwd><kwd><named-content content-type="order">Plagiorchiida</named-content></kwd><kwd><named-content content-type="family">Allocreadiidae</named-content></kwd></kwd-group><mixed-citation publication-type="journal"><person-group><name><surname>Bautista-Hernández</surname><given-names>Christian E.</given-names></name><name><surname>Monks</surname><given-names>Scott</given-names></name><name><surname>Pulido-Flores</surname><given-names>Griselda</given-names></name><name><surname>Miranda</surname><given-names>Rafael</given-names></name></person-group><article-title>A new species of <italic><tp:taxon-name><tp:taxon-name-part taxon-name-part-type="genus">Paracreptotrema</tp:taxon-name-part></tp:taxon-name></italic> (<tp:taxon-name><tp:taxon-name-part taxon-name-part-type="subclass">Digenea</tp:taxon-name-part></tp:taxon-name>, <tp:taxon-name><tp:taxon-name-part taxon-name-part-type="order">Plagiorchiformes</tp:taxon-name-part></tp:taxon-name>, <tp:taxon-name><tp:taxon-name-part taxon-name-part-type="family">Allocreadiidae</tp:taxon-name-part></tp:taxon-name>) infecting two species of poeciliids in Río Malila of the Río Pánuco basin, Hidalgo, México, with a key to the species of the genus</article-title><source>Zookeys</source><day>16</day><month>2</month><year>2015</year><volume>2015</volume><issue>482</issue><fpage>55</fpage><lpage>66</lpage><pub-id pub-id-type="doi">10.3897/zookeys.482.8144</pub-id></mixed-citation></tp:treatment-meta><tp:nomenclature><tp:taxon-name>
                            <tp:taxon-name-part taxon-name-part-type="genus">Paracreptotrema</tp:taxon-name-part>
                            <tp:taxon-name-part taxon-name-part-type="species">rosenthali</tp:taxon-name-part>
                            <object-id xmlns:xlink="http://www.w3.org/1999/xlink" content-type="zoobank" xlink:type="simple">http://zoobank.org/CD6087D6-0AA7-40B1-B06B-0756B52E2681</object-id>
                        </tp:taxon-name><tp:taxon-status xmlns:xlink="http://www.w3.org/1999/xlink" xlink:type="simple">sp. n.</tp:taxon-status><xref ref-type="fig" rid="F1">Figure 1</xref></tp:nomenclature><tp:treatment-sec sec-type="Type material"><title>Type material.</title><p>Holotype (CNHE 9263), 3 paratypes (CNHE 9264 to 9266), and 3 paratypes (HWML 75051 to 75054).</p></tp:treatment-sec><tp:treatment-sec sec-type="Other material examined"><title>Other material examined.</title><p><italic><tp:taxon-name><tp:taxon-name-part taxon-name-part-type="genus">Paracreptotrema</tp:taxon-name-part> <tp:taxon-name-part taxon-name-part-type="species">blancoi</tp:taxon-name-part></tp:taxon-name></italic> Choudhury, Pérez-Ponce de León, Brooks &amp; Daverdin, 2006 (CNHE–5315, Costa Rica; CNHE–7682, México); <italic><tp:taxon-name><tp:taxon-name-part taxon-name-part-type="genus">Paracreptotrema</tp:taxon-name-part> <tp:taxon-name-part taxon-name-part-type="species">heterandriae</tp:taxon-name-part></tp:taxon-name></italic> Salgado-Maldonado, Caspeta-Mandujano &amp; Martínez-Ramírez, 2012 (CNHE–8242); <italic><tp:taxon-name><tp:taxon-name-part taxon-name-part-type="genus">Paracreptotrema</tp:taxon-name-part> <tp:taxon-name-part taxon-name-part-type="species">mendezi</tp:taxon-name-part></tp:taxon-name></italic> (Sogandares-Bernal, 1955) Choudhury, Pérez-Ponce de León, Brooks &amp; Daverdin, 2006 (HWML–22193, 22194); and <italic><tp:taxon-name><tp:taxon-name-part taxon-name-part-type="genus">Paracreptotrema</tp:taxon-name-part> <tp:taxon-name-part taxon-name-part-type="species">profundulusi</tp:taxon-name-part></tp:taxon-name></italic> Salgado-Maldonado, Caspeta-Mandujano &amp; Martínez-Ramírez, 2011 (CNHE–7684).</p></tp:treatment-sec><tp:treatment-sec sec-type="Type host"><title>Type host.</title><p><italic><tp:taxon-name><tp:taxon-name-part taxon-name-part-type="genus">Xiphophorus</tp:taxon-name-part> <tp:taxon-name-part taxon-name-part-type="species">malinche</tp:taxon-name-part></tp:taxon-name></italic> Rauchenberger, Kallman &amp; Morizot (<tp:taxon-name><tp:taxon-name-part taxon-name-part-type="family">Poeciliidae</tp:taxon-name-part></tp:taxon-name>). Vouchers deposited in MZNA fish collection, University of Navarra, Spain (<xref ref-type="bibr" rid="B6">Galicia et al. 2014</xref>).</p></tp:treatment-sec><tp:treatment-sec sec-type="Type locality"><title>Type locality.</title><p>Río Malila, tributary of Río Conzintla, northeastern Hidalgo, México (<named-content xmlns:xlink="http://www.w3.org/1999/xlink" content-type="dwc:verbatimCoordinates" xlink:type="simple">20°44'N; 98°43'W</named-content>).</p></tp:treatment-sec><tp:treatment-sec sec-type="Site in host"><title>Site in host.</title><p>Intestine.</p></tp:treatment-sec><tp:treatment-sec sec-type="Other host"><title>Other host.</title><p><italic><tp:taxon-name><tp:taxon-name-part taxon-name-part-type="genus">Pseudoxiphophorus</tp:taxon-name-part> <tp:taxon-name-part taxon-name-part-type="species">jonesii</tp:taxon-name-part></tp:taxon-name></italic> (Günther, 1874) (<italic>sensu</italic> <xref ref-type="bibr" rid="B1">Agorreta et al. 2013</xref>; = <italic><tp:taxon-name><tp:taxon-name-part taxon-name-part-type="genus">Heterandria</tp:taxon-name-part> <tp:taxon-name-part taxon-name-part-type="species">jonesii</tp:taxon-name-part></tp:taxon-name></italic>). Vouchers deposited in MZNA fish collection, University of Navarra, Spain (<xref ref-type="bibr" rid="B6">Galicia et al. 2014</xref>).</p></tp:treatment-sec><tp:treatment-sec sec-type="Prevalence"><title>Prevalence.</title><p>In <italic><tp:taxon-name><tp:taxon-name-part taxon-name-part-type="genus">Xiphophorus</tp:taxon-name-part> <tp:taxon-name-part taxon-name-part-type="species">malinche</tp:taxon-name-part></tp:taxon-name></italic>, 7 of 88 infected (7.9%). In <italic><tp:taxon-name><tp:taxon-name-part taxon-name-part-type="genus">Pseudoxiphophorus</tp:taxon-name-part> <tp:taxon-name-part taxon-name-part-type="species">jonesii</tp:taxon-name-part></tp:taxon-name></italic>, 1 of 36 infected (2.77%).</p></tp:treatment-sec><tp:treatment-sec sec-type="Etymology"><title>Etymology.</title><p>The species is named in honor of Gil G. Rosenthal, Department of Biology, Texas A&amp;M University, College Station, Texas, and co-founder of the CICHAZ field station, for his friendship, contributions to the knowledge of species of <italic><tp:taxon-name><tp:taxon-name-part taxon-name-part-type="genus">Xiphophorus</tp:taxon-name-part></tp:taxon-name></italic>, and in recognition of his efforts to promote science in the Huasteca region of México.</p></tp:treatment-sec><tp:treatment-sec sec-type="Description"><title>Description.</title><p>[Based on 8 specimens] Body 720–940 (830 ± 83 n = 7) long, robust, aspinose. Anterior end rounded; body 350–550 (417 ± 66 n = 7), widening gradually, reaching maximum width at level of middle to posterior margin of acetabulum, terminating in narrower posterior end. Few, small, pigment spots in forebody. Oral sucker wider than long, subterminal, 105–160 (125 ± 20 n = 7) long, 130–175 (140 ± 16 <!--PageBreak-->n = 7) wide, with 2 papillae on posterior margin and several papillae along outer edge; opening subterminal, antero-ventrally directed. Average length of acetabulum, 170–230 (203 ± 18 n = 8) slightly greater than width, 180–225 (205 ± 15 n = 7), strongly <!--PageBreak-->muscular, sunken, visible externally by its rounded opening; tegument of acetabulum with fine striations radiating outward from acetabular opening. Ratio of length of oral sucker to length of acetabulum 1:1.4–1:2.0 (1:1.6) and width of oral sucker to width of acetabulum 1:1.3–1:1.7 (1:1.5). Prepharynx absent. Pharynx muscular, well developed, 45–55 (52 ± 4, n = 6) long, 38–70 (56 ± 11 n = 6) wide. Esophagus short, winding, 45–75 (57 ± 16, n = 3) long, 5–10 (n = 2) wide. Cecal bifurcation short distance anterior to acetabular margin. Ceca, mostly obscured by vitelline follicles, extend posterior to acetabulum, 725 (right side) to 800 (left side) long (n = 1), following curve of body, just surpassing posterior margin of ovary but not reaching testes (Fig. <xref ref-type="fig" rid="F1">1</xref>). Ovary 63–135 (104 ± 25 n = 8) long, 98–145 (111 ± 16 n = 7) wide, entire, dextral (4 of 8) or sinistral (4 of 8), 350–600 (435 ± 85 n = 8), 48%–64% (54% ± 6% n = 7) from anterior end of body, overlapping posterior margin of acetabulum in some specimens. Mehlis’ gland comprised of loose aggregate of gland cells, 25–63 (43 ± 12 n = 7) long, 25–68 (48 ± 15 n = 7) wide, partially obscured by vitelline follicles but more visible from dorsal perspective. Seminal receptacle postovarian, muscular. Laurer’s canal not observed. Uterus with loop extending to posterior margin of testes. Vitellarium follicular, in 2 lateral fields, each consisting of a roughly-formed double row of follicles, 1 row more lateral and 1 partially overlapping acetabulum dorsally. Vitelline follicles extend from level anterior to pharynx to middle of testes, to posterior margin of testes in some specimens. Lateral fields of vitellarium loosely confluent antero-dorsal to acetabulum, dorsally overlapping ceca, lateral margins of acetabulum, ovary, and testes. Follicles consist of granular vitelline cells; vitelline ducts connect to large median vitelline reservoir filled with vitellocalcyl cells. Eggs number about 20 to 40, well developed, ovoid, operculate, 40–70 (52 ± 7 n = 40) long, 25–45 (32 ± 4 n = 40) wide. Testes 2, irregular in form but not lobed, longer than wide, post-equatorial, posterior to and separated from ovary. Right testis 110–188 (137 ± 30 n = 8) long, 50–155 (88 ± 37 n = 7) wide, anterior margin 460–700 (571 ± 83 n = 8), 63%–78% (71% ± 5% n = 7) from anterior end of body. Left testis 105–188 (136 ± 32 n = 8) long, 68–168 (96 ± 38 n = 7) wide, anterior margin 490–760 (591 ± 88 n = 8), 69%–84% (73% ± 6% n = 7) from anterior end of body. Cirrus sac elongate, median, dorsal, 75–110 (91 ± 18 n = 3) long, 68–103 (80 ± 20 n = 3) wide, containing coiled tubular seminal vesicle that occupies most of space in cirrus sac (Fig. <xref ref-type="fig" rid="F1">1b</xref>). Genital pore median, between cecal bifurcation and anterior margin of acetabulum. Excretory vesicle I-shaped, tubular, narrow, reaching anteriorly to or slightly beyond level of mid-testes. Excretory pore terminal.</p><fig id="F1" position="float" orientation="portrait"><label>Figure 1.</label><caption><p><italic><tp:taxon-name><tp:taxon-name-part taxon-name-part-type="genus">Paracreptotrema</tp:taxon-name-part> <tp:taxon-name-part taxon-name-part-type="species">rosenthali</tp:taxon-name-part></tp:taxon-name></italic> sp. n. <bold>A</bold> Ventral view of holotype; arrows indicate fragments of eyespot pigment <bold>B</bold> Cirrus sac; arrow indicates anteriormost margin of acetabulum. Scale bars: <bold>A</bold> = 250 µm; <bold>B</bold> = 25 µm.</p></caption><graphic xmlns:xlink="http://www.w3.org/1999/xlink" xlink:href="zookeys-482-055-g001.jpg" position="float" orientation="portrait" xlink:type="simple" id="oo_38488.jpg"/></fig></tp:treatment-sec><ref-list><ref id="B6"><mixed-citation xmlns:xlink="http://www.w3.org/1999/xlink" xlink:type="simple"><person-group><name name-style="western"><surname>Galicia</surname><given-names>D</given-names></name><name name-style="western"><surname>Pulido-Flores</surname><given-names>G</given-names></name><name name-style="western"><surname>Miranda</surname><given-names>R</given-names></name><name name-style="western"><surname>Monks</surname><given-names>S</given-names></name><name name-style="western"><surname>Amezcua-Martínez</surname><given-names>A</given-names></name><name name-style="western"><surname>Imas-Lecumberri</surname><given-names>M</given-names></name><name name-style="western"><surname>Chaves-Illana</surname><given-names>A</given-names></name><name name-style="western"><surname>Ariño</surname><given-names>AH</given-names></name></person-group> (<year>2014</year>) <article-title>Hidalgo fishes: dataset on freshwater fishes of Hidalgo State (México) in the MZNA fish collection of the University of Navarra (Spain).</article-title><source>ZooKeys</source><volume>403</volume>: <fpage>97</fpage>–<lpage>109</lpage>. doi: <ext-link ext-link-type="doi" xlink:href="10.3897/zookeys.403.7149" xlink:type="simple">10.3897/zookeys.403.7149</ext-link>, <ext-link ext-link-type="uri" xlink:href="http://gbrds.gbif.org/browse/agent?uuid=28c1c18b-64d8-4691-acdb-73e5653292f8" xlink:type="simple">http://gbrds.gbif.org/browse/agent?uuid=28c1c18b-64d8-4691-acdb-73e5653292f8</ext-link></mixed-citation></ref><ref id="B1"><mixed-citation xmlns:xlink="http://www.w3.org/1999/xlink" xlink:type="simple"><person-group><name name-style="western"><surname>Agorreta</surname><given-names>A</given-names></name><name name-style="western"><surname>Domínguez-Domínguez</surname><given-names>O</given-names></name><name name-style="western"><surname>Reina</surname><given-names>RG</given-names></name><name name-style="western"><surname>Miranda</surname><given-names>R</given-names></name><name name-style="western"><surname>Bermingham</surname><given-names>E</given-names></name><name name-style="western"><surname>Doadrio</surname><given-names>I</given-names></name></person-group> (<year>2013</year>) <article-title>Phylogenetic relationships and biogeography of <italic><tp:taxon-name><tp:taxon-name-part taxon-name-part-type="genus">Pseudoxiphophorus</tp:taxon-name-part></tp:taxon-name></italic> (<tp:taxon-name><tp:taxon-name-part taxon-name-part-type="subclass">Teleostei</tp:taxon-name-part></tp:taxon-name>: <tp:taxon-name><tp:taxon-name-part taxon-name-part-type="family">Poeciliidae</tp:taxon-name-part></tp:taxon-name>) based on mitochondrial and nuclear genes.</article-title><source>Molecular Phylogenetics and Evolution</source><volume>66</volume>: <fpage>80</fpage>–<lpage>90</lpage>. doi: <ext-link ext-link-type="doi" xlink:href="10.1016/j.ympev.2012.09.010" xlink:type="simple">10.1016/j.ympev.2012.09.010</ext-link></mixed-citation></ref></ref-list></tp:taxon-treatment>
